# Supplementary material for: Early Progression in Non-Small Cell Lung Cancer (NSCLC) with High PD-L1 Treated with Pembrolizumab in First-Line Setting: A Prognostic Scoring System Based on Clinical Features
Source: Cancers (Basel). 2021 Jun 11;13(12):2935. doi: 10.3390/cancers13122935 (PMC8230881; doi:10.3390/cancers13122935)
Supplement: Supplementary file 1 [file cancers-13-02935-s001.zip]

Archive with 1 entries (1 files):
- cancers-1230445-supplementary.pdf
